# Supplementary material for: Ptychographic analysis of human bone marrow‐derived mesenchymal stem cell morphology: The impact of cell senescence
Source: J Microsc. 2025 Jul 11;300(2):227–33. doi: 10.1111/jmi.70003 (PMC12523980; doi:10.1111/jmi.70003)
Supplement: Supplementary file 3 — Supporting Information 3 [file JMI-300-227-s001.xlsx]

## Sheet: Foglio1
	Young Cells				Senescent Cells
	Median	1° Quartile	3° Quartile	IQR	Median	1° Quartile	3° Quartile	IQR
Volume (µm3)	1235	830	1871	1041	3256	8171	2084	6087
Thickness (µm)	0.95	0.83	1.1	0.27	1.1	0.96	1.2	0.24
Area (µm2)	1217	780	1929	1149	3544	2329	7664	5335
Sphericity	0.2291	0.1969	0.2759	0.079	0.145	0.12	0.1772	0.0572
Dry Mass (pg)	322.3	212.2	518.6	306.4	812.9	494.7	1764	1269.3
Instantaneous Velocity (µm/s)	0.0073	0.0048	0.0098	0.005	0.0056	0.0042	0.0077	0.0035
Perimeter (µm)	171.3	136	226.5	90.5	317.3	245.2	526.4	281.2
